# Supplementary material for: Glycogen Storage Disease Phenotypes Accompanying the Perturbation of the Methionine Cycle in NDRG3-Deficient Mouse Livers
Source: Cells. 2022 May 4;11(9):1536. doi: 10.3390/cells11091536 (PMC9103136; doi:10.3390/cells11091536)
Supplement: Supplementary file 1 [file cells-11-01536-s001.zip]

Archive with 1 entries (1 files):
- cells-1641670-supplementary.pdf
